# Supplementary material for: Performance, thermoregulation, and liver function in beef heifers exposed to endophyte-infected or endophyte-free tall fescue under a common environment
Source: Transl Anim Sci. 2026 Jan 9;10:txaf171. doi: 10.1093/tas/txaf171 (PMC12908664; doi:10.1093/tas/txaf171)
Supplement: txaf171_Supplementary_Data [file txaf171_supplementary_data.zip]

Archive with 3 entries (3 files):
- SupplementaryMaterial.docx
- 19-Jan-2026_061305_SupplementaryMaterial.docx
- 16-Jan-2026_061044_SupplementaryMaterial.docx
